# Supplementary material for: Correlation of Salivary Occult Blood with the Plasma Concentration of Branched-Chain Amino Acids: A Cross-Sectional Study
Source: Int J Environ Res Public Health. 2022 Jul 22;19(15):8930. doi: 10.3390/ijerph19158930 (PMC9332040; doi:10.3390/ijerph19158930)
Supplement: Supplementary file 1 [file ijerph-19-08930-s001.zip]

Archive with 1 entries (1 files):
- ijerph-1824562-supplementary.pdf
